# Supplementary material for: Prevalence of Rome IV Pediatric Diagnostic Questionnaire-Assessed Disorder of Gut–Brain Interaction, Psychopathological Comorbidities and Consumption of Ultra-Processed Food in Pediatric Anorexia Nervosa
Source: Nutrients. 2024 Mar 13;16(6):817. doi: 10.3390/nu16060817 (PMC10975836; doi:10.3390/nu16060817)
Supplement: Supplementary file 1 [file nutrients-16-00817-s001.zip]

Archive with 1 entries (1 files):
- nutrients-2875949-supplementary.pdf
